# Supplementary material for: Hue selectivity from recurrent circuitry in Drosophila
Source: Nat Neurosci. 2024 May 16;27(6):1137–47. doi: 10.1038/s41593-024-01640-4 (PMC11537989; doi:10.1038/s41593-024-01640-4)
Supplement: Supplementary file 10 — Data for presynaptic connectivity. [file 41593_2024_1640_MOESM10_ESM.csv]

Flywire ID presynaptic	cell type presynaptic	Flywire ID postsynaptic	cell type postsynaptic	pre sites Me (n)	pre sites Lo (n)
720575940614902495	Tm5a	720575940636942447	yR7	24	0
720575940614902495	Tm5a	720575940614087087	yDm8	26	0
720575940614902495	Tm5a	720575940619053873	Li19	0	7
720575940614902495	Tm5a	720575940623040470	Dm	6	0
720575940614902495	Tm5a	720575940626457893	aMe17b	6	0
720575940614902495	Tm5a	720575940618913158	Y3	4	0
720575940614902495	Tm5a	720575940620474315	Tm	4	0
720575940614902495	Tm5a	720575940637975741	Mi3	3	0
720575940614902495	Tm5a	720575940618200038	LC20	0	3
720575940614902495	Tm5a	720575940636163832	aMe17b	3	0
720575940614902495	Tm5a	720575940623904136	Mi3	3	0
720575940614902495	Tm5a	720575940614686259	Sm31	3	0
720575940614902495	Tm5a	720575940627406650	Tm	3	0
720575940614902495	Tm5a	720575940633589677	Tm	3	0
720575940614902495	Tm5a	720575940627946056	TmY5a	3	0
720575940614902495	Tm5a	720575940616394694	CB0566	3	0
720575940614902495	Tm5a	720575940616587677	TmY	3	0
720575940639473998	Tm5a	720575940636715998	yR7	29	0
720575940639473998	Tm5a	720575940623904136	Mi3	17	0
720575940639473998	Tm5a	720575940620683456	Mi4	14	0
720575940639473998	Tm5a	720575940638424895	yDm8	13	0
720575940639473998	Tm5a	720575940622664455	Tm5a_like	9	0
720575940639473998	Tm5a	720575940614087087	yDm8	7	0
720575940639473998	Tm5a	720575940614902495	Tm5a	7	0
720575940639473998	Tm5a	720575940611231608	Li19	0	6
720575940639473998	Tm5a	720575940621687649	LT28	0	5
720575940639473998	Tm5a	720575940622762677	Tm	5	0
720575940639473998	Tm5a	720575940623747818	Tm5c	5	0
720575940639473998	Tm5a	720575940626457893	aMe17b	4	0
720575940639473998	Tm5a	720575940627946056	TmY5a	4	0
720575940639473998	Tm5a	720575940632492625	L3	4	0
720575940639473998	Tm5a	720575940618141268	Tm24	0	4
720575940639473998	Tm5a	720575940627314521	Tm5c	4	0
720575940639473998	Tm5a	720575940629248771	Tm	3	0
720575940639473998	Tm5a	720575940616587677	TmY	3	0
720575940639473998	Tm5a	720575940646093166	L3	3	0
720575940639473998	Tm5a	720575940632734924	Tm5b	3	0
720575940639473998	Tm5a	720575940610787118	TmY20	0	3
720575940627282584	Tm5b	720575940632586297	pR7	20	0
720575940627282584	Tm5b	720575940624675079	pR7	4	0
720575940627282584	Tm5b	720575940622269424	pR8	2	0
720575940627282584	Tm5b	720575940625356011	yR8	2	0
720575940627282584	Tm5b	720575940638634960	pDm8	16	0
720575940627282584	Tm5b	720575940623113962	Y3	10	1
720575940627282584	Tm5b	720575940623904136	Mi3	11	0
720575940627282584	Tm5b	720575940618913158	Y3	4	4
720575940627282584	Tm5b	720575940624951027	pDm8	8	0
720575940627282584	Tm5b	720575940621453921	Pm2	8	0
720575940627282584	Tm5b	720575940635247711	Tm	7	0
720575940627282584	Tm5b	720575940639450165	TmY5b	7	0
720575940627282584	Tm5b	720575940634254562	Pm2	7	0
720575940627282584	Tm5b	720575940632473391	TmY5b	6	0
720575940627282584	Tm5b	720575940619305374	TmY5b	6	0
720575940627282584	Tm5b	720575940622757895	Mi4	6	0
720575940627282584	Tm5b	720575940627314521	Tm5c	6	0
720575940627282584	Tm5b	720575940619252603	Tm5c	5	0
720575940627282584	Tm5b	720575940622508156	Dm	5	0
720575940627282584	Tm5b	720575940660846721	Tm5b	5	0
720575940627282584	Tm5b	720575940626924675	TmY5a	5	0
720575940627282584	Tm5b	720575940632763975	Sm26	5	0
720575940627282584	Tm5b	720575940633602017	Sm13	5	0
720575940627282584	Tm5b	720575940636163832	aMe17b	4	0
720575940627282584	Tm5b	720575940622560636	Sm26	4	0
720575940627282584	Tm5b	720575940615657538	Mi3	4	0
720575940627282584	Tm5b	720575940648130436	Dm	4	0
720575940627282584	Tm5b	720575940626012208	Mi10	4	0
720575940627282584	Tm5b	720575940626457893	aMe17b	4	0
720575940627282584	Tm5b	720575940614620010	Y3	2	1
720575940627282584	Tm5b	720575940616578594	Y3	3	0
720575940627282584	Tm5b	720575940611157458	TmY5b	3	0
720575940627282584	Tm5b	720575940614902495	Tm5a	0	3
720575940627282584	Tm5b	720575940635684715	Sm26	3	0
720575940627282584	Tm5b	720575940623672856	Mi4	3	0
720575940627282584	Tm5b	720575940637755701	Mi4	3	0
720575940627282584	Tm5b	720575940621771248	Dm3	3	0
720575940627282584	Tm5b	720575940617838225	Sm26	3	0
720575940627282584	Tm5b	720575940629822619	Sm40	3	0
720575940627282584	Tm5b	720575940636604271	Pm2	3	0
720575940627282584	Tm5b	720575940610378104	Y3	2	1
720575940660846721	Tm5b	720575940632586297	pR7	19	0
720575940660846721	Tm5b	720575940625479916	yR8	6	0
720575940660846721	Tm5b	720575940634575329	pR8	1	0
720575940660846721	Tm5b	720575940624951027	pDm8	19	0
720575940660846721	Tm5b	720575940605362912	Mi4	11	0
720575940660846721	Tm5b	720575940618913158	Y3	9	1
720575940660846721	Tm5b	720575940619252603	Tm5c	9	0
720575940660846721	Tm5b	720575940623904136	Mi3	8	0
720575940660846721	Tm5b	720575940614620010	Y3	5	1
720575940660846721	Tm5b	720575940627282584	Tm5b	5	0
720575940660846721	Tm5b	720575940627946056	TmY5a	5	0
720575940660846721	Tm5b	720575940615011490	Mi3	5	0
720575940660846721	Tm5b	720575940614087087	yDm8	5	0
720575940660846721	Tm5b	720575940626637002	mALC2	0	5
720575940660846721	Tm5b	720575940616587677	TmY	4	0
720575940660846721	Tm5b	720575940604973536	T2	0	4
720575940660846721	Tm5b	720575940616578594	Y3	0	4
720575940660846721	Tm5b	720575940626968146	Li19	0	4
720575940660846721	Tm5b	720575940646658083	TmY5b	4	0
720575940660846721	Tm5b	720575940630163959	Mi1	4	0
720575940660846721	Tm5b	720575940632763975	Sm26	3	0
720575940660846721	Tm5b	720575940629465499	TmY5a	3	0
720575940660846721	Tm5b	720575940622485786	Tm	0	3
720575940660846721	Tm5b	720575940629822619	Sm40	3	0
720575940660846721	Tm5b	720575940619323806	Mi4	3	0
720575940660846721	Tm5b	720575940635539374	Mi9	3	0
720575940660846721	Tm5b	720575940627406650	Tm	3	0
720575940660846721	Tm5b	720575940626331184	Li12	0	3
720575940660846721	Tm5b	720575940626634789	Li	0	3
720575940660846721	Tm5b	720575940623353284	Sm13	3	0
720575940660846721	Tm5b	720575940618431798	Y3	0	3
720575940619252603	Tm5c	720575940622269424	pR8	6	0
720575940619252603	Tm5c	720575940615537314	pR7	5	0
720575940619252603	Tm5c	720575940625356011	yR8	4	0
720575940619252603	Tm5c	720575940634575329	pR8	4	0
720575940619252603	Tm5c	720575940625479916	yR8	4	0
720575940619252603	Tm5c	720575940618886228	yR8	3	0
720575940619252603	Tm5c	720575940632586297	pR7	2	0
720575940619252603	Tm5c	720575940621307483	aMe17a	19	0
720575940619252603	Tm5c	720575940655090849	L3	10	0
720575940619252603	Tm5c	720575940615325090	aMe4	10	0
720575940619252603	Tm5c	720575940636455031	L3	9	0
720575940619252603	Tm5c	720575940614575527	L3	8	0
720575940619252603	Tm5c	720575940613737874	MTe50	6	0
720575940619252603	Tm5c	720575940631627595	cM08b	5	0
720575940619252603	Tm5c	720575940625062891	Li13	0	5
720575940619252603	Tm5c	720575940611040046	L3	5	0
720575940619252603	Tm5c	720575940609770691	Mi4	4	0
720575940619252603	Tm5c	720575940627282584	Tm5b	4	0
720575940619252603	Tm5c	720575940636501093	Tm16	4	0
720575940619252603	Tm5c	720575940615143934	CB0471	3	0
720575940619252603	Tm5c	720575940645690734	TmY10	3	0
720575940619252603	Tm5c	720575940627110147	Li19	0	3
720575940619252603	Tm5c	720575940613428246	LoP	0	3
720575940619252603	Tm5c	720575940626012208	Mi10	3	0
720575940619252603	Tm5c	720575940626175242	Tm16	3	0
720575940619252603	Tm5c	720575940625278652	aMe4	3	0
720575940619252603	Tm5c	720575940620200021	Tm5b	0	3
720575940619252603	Tm5c	720575940614131119	Dm	3	0
720575940619252603	Tm5c	720575940612877363	Tm25	3	0
720575940619252603	Tm5c	720575940660846721	Tm5b	3	0
720575940627314521	Tm5c	720575940625479916	yR8	22	0
720575940627314521	Tm5c	720575940618886228	yR8	21	0
720575940627314521	Tm5c	720575940636942447	yR7	2	0
720575940627314521	Tm5c	720575940621307483	aMe17a	26	0
720575940627314521	Tm5c	720575940632492625	L3	20	0
720575940627314521	Tm5c	720575940636455031	L3	14	0
720575940627314521	Tm5c	720575940625278652	aMe4	13	0
720575940627314521	Tm5c	720575940655090849	L3	11	0
720575940627314521	Tm5c	720575940613789411	L3	10	0
720575940627314521	Tm5c	720575940618535425	aMe4	10	0
720575940627314521	Tm5c	720575940614087087	yDm8	9	0
720575940627314521	Tm5c	720575940620474571	Mi	8	0
720575940627314521	Tm5c	720575940631424197	Tm16	0	7
720575940627314521	Tm5c	720575940631009531	TmY10	6	0
720575940627314521	Tm5c	720575940621453165	CB0816	5	0
720575940627314521	Tm5c	720575940626084666	TmY9	0	5
720575940627314521	Tm5c	720575940660477313	Tm	5	0
720575940627314521	Tm5c	720575940626270000	MTe50	4	0
720575940627314521	Tm5c	720575940614788519	Tm	4	0
720575940627314521	Tm5c	720575940618438941	aMe4	4	0
720575940627314521	Tm5c	720575940610028995	CB0816	3	0
720575940627314521	Tm5c	720575940640940496	L5	3	0
720575940627314521	Tm5c	720575940616121503	Lt56	0	3
720575940627314521	Tm5c	720575940638571583	Mi1	3	0
720575940627314521	Tm5c	720575940616335118	unknown	3	0
720575940627314521	Tm5c	720575940632868177	CB0816	3	0
720575940627314521	Tm5c	720575940626350794	Tm	3	0
720575940628559366	Tm20	720575940618886228	yR8	30	0
720575940628559366	Tm20	720575940636715998	yR7	1	0
720575940628559366	Tm20	720575940632492625	L3	36	0
720575940628559366	Tm20	720575940620683456	Mi4	34	0
720575940628559366	Tm20	720575940623664422	L2	14	0
720575940628559366	Tm20	720575940632988205	C3	12	0
720575940628559366	Tm20	720575940612464114	Tm1	9	0
720575940628559366	Tm20	720575940614620010	Y3	5	2
720575940628559366	Tm20	720575940632167481	Tm20	4	3
720575940628559366	Tm20	720575940631191926	Li12	0	6
720575940628559366	Tm20	720575940622743209	CB0816	5	0
720575940628559366	Tm20	720575940630837551	ML1	5	0
720575940628559366	Tm20	720575940638571583	Mi1	4	0
720575940628559366	Tm20	720575940640228669	Sm31	4	0
720575940628559366	Tm20	720575940641642715	Me4	4	0
720575940628559366	Tm20	720575940635456430	Sm22	4	0
720575940628559366	Tm20	720575940625547452	Sm22	4	0
720575940628559366	Tm20	720575940635369663	Sm22	4	0
720575940628559366	Tm20	720575940623974122	Sm22	3	0
720575940628559366	Tm20	720575940630125562	LT34	0	3
720575940628559366	Tm20	720575940646691363	ML1	3	0
720575940628559366	Tm20	720575940618712093	Li12	0	3
720575940628559366	Tm20	720575940624556295	T2a	3	0
720575940628559366	Tm20	720575940621881328	T2a	3	0
720575940628559366	Tm20	720575940623394765	T1	3	0
720575940628559366	Tm20	720575940623747818	Tm5c	0	3
720575940628559366	Tm20	720575940636274551	Tm20	3	0
720575940635252890	Tm20	720575940622269424	pR8	32	0
720575940635252890	Tm20	720575940632586297	pR7	3	0
720575940635252890	Tm20	720575940655090849	L3	51	0
720575940635252890	Tm20	720575940622757895	Mi4	38	0
720575940635252890	Tm20	720575940625657221	Tm1	16	0
720575940635252890	Tm20	720575940630796918	L2	15	0
720575940635252890	Tm20	720575940614620010	Y3	6	3
720575940635252890	Tm20	720575940632868177	CB0816	9	0
720575940635252890	Tm20	720575940623113962	Y3	7	0
720575940635252890	Tm20	720575940607136130	Dm3	6	0
720575940635252890	Tm20	720575940626637002	mALC2	0	6
720575940635252890	Tm20	720575940631893132	unknown	5	0
720575940635252890	Tm20	720575940646691363	ML1	4	0
720575940635252890	Tm20	720575940605835906	unknown	4	0
720575940635252890	Tm20	720575940621886068	Sm31	4	0
720575940635252890	Tm20	720575940632002616	C3	4	0
720575940635252890	Tm20	720575940628559366	Tm20	4	0
720575940635252890	Tm20	720575940630281516	TmY5a	4	0
720575940635252890	Tm20	720575940631354572	T2 cell	3	0
720575940635252890	Tm20	720575940618504395	Mi1	3	0
720575940635252890	Tm20	720575940640940496	L5	3	0
720575940635252890	Tm20	720575940655546017	LC6	0	3
720575940635252890	Tm20	720575940630394306	Sm31	3	0
720575940635252890	Tm20	720575940631191926	Li12	0	3
720575940638634960	pDm8	720575940632586297	pR7	39
720575940638634960	pDm8	720575940615537314	pR7	4
720575940638635008	pDm8	720575940612694165	yR7	15
720575940638635008	pDm8	720575940641088640	yR7	11
720575940638635008	pDm8	720575940628300090	yR7	4
720575940638635008	pDm8	720575940631563515	pR7	2
720575940638635008	pDm8	720575940624675079	pR7	2
720575940638635008	pDm8	720575940618504395	Mi1	4
720575940638635008	pDm8	720575940623904136	Mi3	6
720575940638635008	pDm8	720575940628189457	Dm	3
720575940638635008	pDm8	720575940622692265	Dm2	3
720575940638635008	pDm8	720575940614131119	Dm5	5
720575940638635008	pDm8	720575940630969303	Dm	14
720575940638635008	pDm8	720575940612167537	yDm8	3
720575940638635008	pDm8	720575940655698849	Dm9	3
720575940638635008	pDm8	720575940648106116	Dm	8
720575940638635008	pDm8	720575940622466036	CB0566	7
720575940638635008	pDm8	720575940615181479	Sm19	18
720575940638635008	pDm8	720575940633387181	Sm19	3
720575940638635008	pDm8	720575940641982709	Sm20	7
720575940638635008	pDm8	720575940615314834	Sm20	7
720575940638635008	pDm8	720575940605990590	Sm19	7
720575940638635008	pDm8	720575940613095282	Sm20	6
720575940638635008	pDm8	720575940618262050	Sm21	3
720575940638635008	pDm8	720575940622540894	Sm21	4
720575940638635008	pDm8	720575940622315647	Sm20	3
720575940638635008	pDm8	720575940627733777	Sm20	6
720575940638635008	pDm8	720575940633138771	Sm20	5
720575940638635008	pDm8	720575940617838225	Sm26	12
720575940638635008	pDm8	720575940614418227	Sm26	7
720575940638424895	yDm8	720575940636715998	yR7	35
720575940638424895	yDm8	720575940628506897	yR7	15
720575940638424832	yDm8	720575940660740481	yR7	15
720575940638424832	yDm8	720575940637440613	yR7	8
720575940638424832	yDm8	720575940636942447	yR7	6
720575940638424832	yDm8	720575940641088640	yR7	3
720575940638424832	yDm8	720575940621704942	yR7	3
720575940638424832	yDm8	720575940632586297	pR7	15
720575940638424832	yDm8	720575940623014689	pR7	10
720575940638424832	yDm8	720575940621705198	pR7	4
720575940638424832	yDm8	720575940615537314	pR7	3
720575940638424832	yDm8	720575940631563515	pR7	3
720575940638424832	yDm8	720575940618562594	pR7	3
720575940638424832	yDm8	720575940613737330	pR7	13
720575940638424832	yDm8	720575940614131119	Dm5	18
720575940638424832	yDm8	720575940630896379	Dm5	9
720575940638424832	yDm8	720575940630969303	Dm	5
720575940638424832	yDm8	720575940637975741	Mi3	4
720575940638424832	yDm8	720575940648106116	Dm2	10
720575940638424832	yDm8	720575940655698849	Dm9	4
720575940638424832	yDm8	720575940621192431	Dm5	3
720575940638424832	yDm8	720575940639473998	Tm5a	3
720575940638424832	yDm8	720575940623904136	Mi3	8
720575940638424832	yDm8	720575940627112344	Mi10	7
720575940638424832	yDm8	720575940615782978	Mi10	3
720575940638424832	yDm8	720575940622466036	CB0566	21
720575940638424832	yDm8	720575940628838474	CB0171	8
720575940638424832	yDm8	720575940626457893	aME17b	7
720575940638424832	yDm8	720575940621186219	aMe17b	5
720575940638424832	yDm8	720575940625414477	aMe17b	4
720575940638424832	yDm8	720575940615181479	Sm19	20
720575940638424832	yDm8	720575940633602017	Sm13	4
720575940638424832	yDm8	720575940633387181	Sm19	6
720575940638424832	yDm8	720575940641982709	Sm20	12
720575940638424832	yDm8	720575940615314834	Sm20	10
720575940638424832	yDm8	720575940628760561	Sm19	9
720575940638424832	yDm8	720575940605990590	Sm19	5
720575940638424832	yDm8	720575940624488445	Sm20	6
720575940638424832	yDm8	720575940613095282	Sm20	10
720575940638424832	yDm8	720575940634295010	Sm21	3
720575940638424832	yDm8	720575940622315647	Sm20	4
720575940638424832	yDm8	720575940625259704	Sm20	4
720575940638424832	yDm8	720575940627733777	Sm20	7
720575940638424832	yDm8	720575940633138771	Sm20	7
720575940638424832	yDm8	720575940617838225	Sm26	8
720575940638424832	yDm8	720575940614418227	Sm26	9
