# Supplementary material for: Hue selectivity from recurrent circuitry in Drosophila
Source: Nat Neurosci. 2024 May 16;27(6):1137–47. doi: 10.1038/s41593-024-01640-4 (PMC11537989; doi:10.1038/s41593-024-01640-4)
Supplement: Supplementary file 11 — Data for recurrent connectivity. [file 41593_2024_1640_MOESM11_ESM.csv]

	Tm5a (n=3) inputs	Tm5a (n=3) outputs	Tm5b (n=3) inputs	Tm5b (n=3) outputs	Tm5c (n=3) inputs	Tm5c (n=3) outputs	Tm20 (n=3) inputs	Tm20 (n=3) outputs
Sm31	13	10	6	3			13	6
Sm40	8	59	6	90		39
	Tm5a (n=3) inputs	Tm5a (n=3) outputs	Tm5b (n=3) inputs	Tm5b (n=3) outputs	Tm5c (n=4) inputs	Tm5c (n=4) outputs	Tm20 (n=5) inputs	Tm20 (n=5) outputs
Mi3	23	3	24	21	2	4	1	2
