# Supplementary material for: Hue selectivity from recurrent circuitry in Drosophila
Source: Nat Neurosci. 2024 May 16;27(6):1137–47. doi: 10.1038/s41593-024-01640-4 (PMC11537989; doi:10.1038/s41593-024-01640-4)
Supplement: Supplementary file 13 — Tm and Tm-TeNT GCaMP6f data. [file 41593_2024_1640_MOESM13_ESM.zip]

Archive with 1 entries (1 files):
- Figure S7.parquet
