# Supplementary material for: Hue selectivity from recurrent circuitry in Drosophila
Source: Nat Neurosci. 2024 May 16;27(6):1137–47. doi: 10.1038/s41593-024-01640-4 (PMC11537989; doi:10.1038/s41593-024-01640-4)
Supplement: Supplementary file 14 — Unprocessed confocal image R27E03AD, R94H07DBD.GCaMP6f, MCFO, FLPG5, PEST. [file 41593_2024_1640_MOESM14_ESM.zip]

Archive with 2 entries (2 files):
- Source_Data_Extended Figure 9.czi
- __MACOSX/._Source_Data_Extended Figure 9.czi
